# Supplementary material for: Syndromic forms of congenital hyperinsulinism
Source: Front Endocrinol (Lausanne). 2023 Mar 30;14:1013874. doi: 10.3389/fendo.2023.1013874 (PMC10098214; doi:10.3389/fendo.2023.1013874)
Supplement: Supplementary file 1 [file Table_1.xlsx]

## Sheet: BWS
Beckwith-Wiedemann syndrome
PubMed search: ((congenital hyperinsulinism) OR (neonatal hyperinsulinism) OR (hypoglycemia AND insulin) OR (hyperinsulinemia) OR (hyperinsulinemic)) AND (Beckwith syndrome)
Retrieved:	93
Selected:	32
PMID	First author	Year	Full text	Case	Genetics	Onset of hypoglycemia	Hyperinsulinism	Diazoxide	Response	Other medication	Surgery	Course	Comment
4684368	Schiff	1973	Yes	1	NA	First day of life	Yes	Yes	Poor	Epinephrine	No	Transient (?), symptomatic hypoglycemia resolved by age one month (despite relatively low blood glucose levels), persisting abnormal response to glucagone until the 3rd yoer of life
4717592	Gotlin	1973	Yes	1	NA	NA	Yes	Yes	Yes	No	No	Persistent until age 3 (time of report)
4730394	Roe	1973	No	1	NA						Partial pancreatectomy at day 24
870893	Moncrieff	1977	Yes	1	NA	First day of life	Yes	Yes (starting at 10 weeks of age)	Yes	Prednisone	No	Transient, treatment stopped without relapse at 5 months of age
6185062	Hamel	1981	No		NA	NA	NA	NA	NA	NA	NA	NA
7144714	Santucci	1982	No	1	NA	NA	NA	Yes	NA	NA	NA	Persistent
3219041	Labrune	1988	No	1	NA	NA	Yes (nesidioblastosis)	NA	NA	NA	NA	NA
1915515	Gerver	1991	No	1	NA	NA	NA	NA	NA	Long-acting somatostatin	NA	NA
11441340	Fukuzawa	2001	Yes	1	patUPD11p	First day of life	Yes (nesidioblastosis)	No	NA	No	Subtotal pancreatectomy (at 1 month of age)	NA
11529530	Meissner	2001	Yes	1	patUPD11p	Newborn	Yes	No	NA	No	Subtotal pancreatectomy (at 1 month of age)	NA
15811927	Hussain	2005	Yes	1	patUPD11p, ABCC8 and KCNJ11 negative	First day of life	Yes	Yes	No	Nifedipine, octreotide	Partial pancreatectomy	Remained susceptible to hypoglycemia until age 14 months (last documented hypoglycemic episode)
16033916	Giurgea	2006	Yes	1	patUPD11p	14 months	Yes	Yes	No	Octreotide	Partial pancreatectomy at 2 months of age	Persistent metabolic abnormalities by the age of 4 (time of report)
				2	paternal triploidy (or whole genome patUPD?) in pancreas only	At birth	Yes	Yes	No		Partial pancreatectomy and re-surgery	Persistent metabolic abnormalities by the age of 6 (time of report)	Only minor BWS features: coarse facies, overgrowth in childhood
17535089	Cajaiba	2007	Yes	1	H19 methylation in blood normal		Yes	Yes	Insufficient	Hydrocortisone, octreotide	Subtotal pancreatectomy (at 2 months of age)	NA (due to surgery)
17942821	Shield	2008	Yes	1	patUPD11p plus ABCC8 mutation		Neonatal diabetes! (activating ABCC8 mutation)
21448630	Mussa	2011	Yes	1	patUPD11p	Shortly after birth	Yes	No	NA	No	No	Transient, treatment with i.v. dextrose for two weeks, three additional hypoglycemic episodes documented with intercurrent illness until age 3
23197114	Adachi	2013	Yes	1	patUPD11p, ABCC8 and KCNJ11 negative	First day of life	Yes	Yes	No	Octreotide	No	Transient, off treatment with stable glucose levels from age 3 months
23261959	Calton	2013	Yes	1	patUPD11p + ABCC8 mutation	First day of life	Yes	No	NA	No	Focal pancreatectomy (focal lesion o DOPA-PET)	NA (due to surgery)
24314195	Laje	2013	Yes	1	patUPD11p, ABCC8 and KCNJ11 negative	Shortly after birth	Yes	Yes	No	Octreotide	Pancreatectomy 75%, 12 months	NA (due to surgery)
				2	patUPD11p, ABCC8 and KCNJ11 negative	Shortly after birth	Yes	Yes	No	Octreotide	Pancreatectomy 90%, 4 months	NA (due to surgery)
				3	whole genome patUPD, ABCC8 and KCNJ11 negative	Shortly after birth	Yes	Yes	No	Octreotide	Pancreatectomy 95%, 2 months	NA (due to surgery)
				4	patUPD11p, ABCC8 and KCNJ11 negative	Shortly after birth	Yes	Yes	No	Octreotide	Pancreatectomy 85%, 1 month	NA (due to surgery)
24468603	Senniappan	2015	No	1	IC2 (KvDMR1) hypomethylation	Shortly after birth	Yes	No	NA	No	No	Transient HI	No details available
				2	IC2 (KvDMR1) hypomethylation	Shortly after birth	Yes	No	NA	No	No	Transient HI	No details available
				3	IC2 (KvDMR1) hypomethylation	Shortly after birth	Yes	No	NA	No	No	Transient HI	No details available
				4	IC2 (KvDMR1) hypomethylation	Shortly after birth	Yes	No	NA	No	No	Transient HI	No details available
				5	IC2 (KvDMR1) hypomethylation	Shortly after birth	Yes	No	NA	No	No	Transient HI	No details available
				6	IC2 (KvDMR1) hypomethylation	Shortly after birth	Yes	Yes	Yes	No	No	Transient HI; diazoxide up to 6 months of age	No details available
				7	IC2 (KvDMR1) hypomethylation	Shortly after birth	Yes	Yes	Yes	No	No	Transient HI; diazoxide up to 6 months of age	No details available
				8	IC2 (KvDMR1) hypomethylation	Shortly after birth	Yes	Yes	Yes	No	No	Transient HI; diazoxide up to 6 months of age	No details available
				9	IC2 (KvDMR1) hypomethylation	Shortly after birth	Yes	Yes	Yes	No	No	Transient HI; diazoxide up to 6 months of age	No details available
24639276	Baiocchi	2014	Yes	1	IC2 (KvDMR1) hypomethylation	Shortly after birth	Yes	Yes	Yes	Chlorothiazide, GH	No	Persistent HI; diazoxide discontinued at age 2.5	Additional diagnosis of hypopituitarism
24756053	Zarate	2014	No	1	patUPD11p	Shortly after birth	Yes	Yes	Yes	Octreotide	No	Persistent HI
				2	patUPD11p	Shortly after birth	Yes	Yes	Yes	Octreotide	No	Persistent HI
25243012	Al-Zubeidi	2014	Yes	1	possible patUPD11 (L1T1 hypomethylation and H19 hypermethylation)	Shortly after birth	Yes	Yes	Yes	Octreotide	No	Persistent HI; octreotide treatment ongoig at age 3
				2	partial trisomy 11p	11 weeks	Yes	Yes	Partial	Octreotide	No	Persistent HI; weaned off treatment at age 7	Double segment aneuploidy du to unbalanced translocation 8/11
26545876	Kalish	2016	Yes	1	patUPD11p	Shortly after birth	Yes	No	NA	NA	No	Died before surgery
				2	patUPD11p + ABCC8 mutation	Shortly after birth	Yes	Yes	No	Octreotide	Pancreatectomy 98%	Died from necrotizing enterocolitis
				3	patUPD11p + ABCC8 mutation	Shortly after birth	Yes	Yes	No	NA	Pancreatectomy 2%	Off treatment at age 1 month
				4	patUPD11p	Shortly after birth	Yes	Yes	No	NA	Pancreatectomy 90%	Off treatment at age 7 months
				5	patUPD11p	Shortly after birth	Yes	Yes	No	NA	Pancreatectomy 75%	Off treatment at age 9 months	Oligosymptomatic BWS
				6	patUPD11p	Shortly after birth	Yes	Yes	No	Octreotide	Pancreatectomy 60%	Off treatment at age 5 months
				7	patUPD11p + KCNJ11 mutation	Shortly after birth	Yes	Yes	No	NA	No	Died before surgery
				8	patUPD11p	Shortly after birth	Yes	Yes	No	NA	Biospies	Off treatment at age 21 months
				9	patUPD11p + KCNJ11 mutation	Shortly after birth	Yes	Yes	No	NA	Pancreatectomy 91%	Ongoing treatment at 2.3 months of age
				10	patUPD11p	Shortly after birth	Yes	Yes	No	NA	Pancreatectomy 99%	Off treatment at age 5 months
				11	patUPD11p	Shortly after birth	Yes	Yes	No	NA	Pancreatectomy 95%	Off treatment at age 28 months
				12	patUPD11p	Shortly after birth	Yes	Yes	No	NA	Pancreatectomy 85%	Off treatment at age 18 months	Oligosymptomatic BWS
				13	patUPD11p	Shortly after birth	Yes	No	NA	NA	No	Died before surgery
				14	patUPD11p	Shortly after birth	Yes	Yes	No	NA	No	Died before surgery	Oligosymptomatic BWS
				15	patUPD11p	Shortly after birth	Yes	Yes	No	Octeotide	No	HI managed with octreotide; off treatment at age 12 months
				16	patUPD11p	Shortly after birth	Yes	Yes	No	Octeotide	No	HI managed with octreotide; off treatment at age 7 months
				17	patUPD11p	Shortly after birth	Yes	Yes	No	Octeotide	No	HI managed with octreotide; off treatment at age 24 months
				18	patUPD11p	Shortly after birth	Yes	Yes	No	Octeotide	No	HI managed with octreotide; off treatment at age 48 months
				19	patUPD11p	Shortly after birth	Yes	Yes	No	Octeotide	No	HI managed with octreotide; off treatment at age 17 months
				20	patUPD11p	Shortly after birth	Yes	Yes	No	Octeotide	No	HI managed with octreotide until death
				21	patUPD11p	Shortly after birth	Yes	Yes	Yes	NA	No	HI managed with diazoxide; off treatment at age 24 months
				22	patUPD11p	Shortly after birth	Yes	Yes	Yes	NA	No	HI managed with diazoxide; off treatment at age 24 months
				23	patUPD11p	Shortly after birth	Yes	Yes	Yes	NA	No	HI managed with diazoxide; off treatment at age 1 month
				24	patUPD11p	Shortly after birth	Yes	Yes	Yes	NA	No	HI managed with diazoxide; ongoing treatment at age 16 months
				25	patUPD11p	Shortly after birth	Yes	Yes	Yes	NA	No	HI managed with diazoxide; off treatment at age 12 months
				26	patUPD11p	Shortly after birth	Yes	Yes	Yes	NA	No	HI managed with diazoxide; lost from follow-up
				27	IC2 hypomethylation	Shortly after birth	Yes	Yes	Yes	No	No	HI managed with diazoxide; ongoing treatment at age 15 months
				28	IC2 hypomethylation	Shortly after birth	Yes	No	NA	No	No	Transient HI lasting 3 weeks
26802393	Tower	2016	No	1	NA	Shortly after birth	Yes	NA	NA	NA	NA	NA
26863215	Güemes	2016	Yes	1	patUPD11p	Shortly after birth	Yes	Yes	No	Octreotide, chlorothiazide, glucagon, sirolimus	Subtotal pancreatectomy	Ongoing treatment with octreotide and sirolimus at age 22 months
27173951	Kocaay	2016	Yes	1	patUPD11p + KCNJ11 mutation	Shortly after birth	Yes	Yes	No	Octreotide, sandostatin	Subtotal pancreatectomy	Ongoing treatment with long-acting somatostatin at age 3
30817313	Uppal	2019	Yes	1	patUPD11p	First day of life	Yes	Yes	No	Octreotide, lanreotide	No	Ongoing treatment with lanreotide at age 12 months
31687262	Urzua	2019	Yes	1	patUPD11p	Shortly after birth	Yes	No	NA	Glucagon	No	Transient HI; glucagon treatment stopped after 1 month, managed with frequent feeds
32341092	Shah	2020	Yes	1	IC1 hypermethylation	Shortly after birth	Yes	Yes	Partial	Octreotide, chlorothiazide	No	Transient HI; weaned off diazoxide at age 6 months
32670376	Tung	2020	Yes	1	patUPD11p + ABCC8 mutation	Shortly after birth	Yes	Yes	No	Octreotide, chlorothiazide	Pancreatectomy 80%	Persistent HI after surgery; weaned off treatment at age 7 months	Oligosymptomatic BWS (macrosomia only; UPD not present in leukocytes
33345357	Kostopoulou	2021	Yes	1	patUPD11p	First day of life	Yes	Yes	No	Octreotide, chlorothiazide	Subtotal pancreatectomy	Persistent HI
				2	patUPD11p	First day of life	Yes	No	NA	No	No	Transient HI; resolved in first month of age
				3	patUPD11p	First day of life	Yes	No	NA	No	No	Transient HI; resolved in first month of age
				4	Tests negative	5 months	Yes	Yes	Yes	Chlorothiazide	No	Weaned off diazoxide at age 3
				5	IC2 (KvDMR1) hypomethylation	First day of life	Yes	Yes	Yes	Chlorothiazide	No	Weaned off diazoxide at age 2.3
				6	Tests negative	First day of life	Yes	Yes	Yes	Chlorothiazide	No	Weaned off diazoxide at age 10 months
				7	patUPD11p	First year of life	Yes	Yes	Partial	Octreotide, chlorothiazide	Subtotal pancreatectomy	Weaned off diazoxide at age 5
				8	IC2 (KvDMR1) hypomethylation	First month of life	Yes	No	NA	No	No	Transient HI; resolved spontaneously
				9	IC2 (KvDMR1) hypomethylation	First month of life	Yes	Yes	Yes	Chlorothiazide	No	Weaned off diazoxide at age 5 months
				10	patUPD11p	First day of life	Yes	Yes	Yes	Chlorothiazide	No	Weaned off diazoxide at age 2
				11	Tests negative	First day of life	Yes	Yes	Yes	Chlorothiazide	No	Transient HI; weaned off diazoxide at age 3 months
				12	IC2 (KvDMR1) hypomethylation	First day of life	Yes	Yes	Yes	Chlorothiazide	No	Transient HI; weaned off diazoxide at age 1 month
				13	IC2 (KvDMR1) hypomethylation	First day of life	Yes	Yes	Yes	Chlorothiazide	No	Weaned off diazoxide at age 2
				14	patUPD11p	First day of life	Yes	Yes	Yes	Chlorothiazide	No	Weaned off diazoxide at age 2.5
				15	11p15 deletion	First day of life	Yes	Yes	Yes	No	No	Ongoing diazoxide treatment at age 8 months
				16	Tests negative	First day of life	Yes	No	NA	No	No	Transient HI; spontaneous resolution before age 12 months
				17	patUPD11p	First day of life	Yes	Yes	No	Octreotide, chlorothiazide	No	Persistent HI; ongoing treatment with lanreotide at age 3
				18	IC2 (KvDMR1) hypomethylation	First day of life	Yes	Yes	Yes	Chlorothiazide	No	Weaned off diazoxide at age 3
				19	Tests negative	First day of life	Yes	Yes	No	Octreotide, chlorothiazide, nifedipine	No	Persistent HI; ongoing treatment with octreotide at age 3
				20	IC2 (KvDMR1) hypomethylation	First day of life	Yes	No	NA	No	No	Transient HI; spontaneous resolution at age 1 month
				21	patUPD11p	First day of life	Yes	Yes	Yes	Chlorothiazide	No	Persistent HI; ongoing treatment at age 9 months
				22	patUPD11p	First day of life	Yes	Yes	No	Chlorothiazide	Partial pancreatectomy	Persistent HI; ongoing treatment at age 2.5
				23	patUPD11p	First day of life	Yes	Yes	No	Octreotide, chlorothiazide	No	Persistent HI; ongoing treatment at age 1
35321987	Aoki	2022	Yes	1	patUPD11p	Neonatal	Yes	Yes	Yes	No	No	Weaned off diazoxide at age 8 months
From cited literature
Selected:	3
NA	Beckwith	1964	No	?	NA
NA	Combs	1966	No	1	NA
				2	NA
				3	NA
NA	Mariani	1969	No	?	NA
Cases total:	92 (excluding cases with genomw-wide patUPD
patUPD11p:	48
patUPD11p + KATP mutation	7
IC1 hypermethylation:	1
IC2 hypomethylation:	19
Other:	3
No genotype:	14
Diazoxide:	71/89
Responders:	33/70	3 partial	37/70 Non-responders: 26/40 patUPD11p, 6/6 patUPD11p + KATP mutation, 2 other, 3 no genotype available
Surgery:	26/89	17 patUPD11p, 6 patUPD11p + KATP mutation, 1 other, 2 no genotype available (no IC1 hyper or IC2 hypo)
Genome-wide patUPD and multiple locus imprinting defect
PubMed search: ((congenital hyperinsulinism) OR (neonatal hyperinsulinism) OR (hypoglycemia AND insulin) OR (hyperinsulinemia) OR (hyperinsulinemic)) AND (genome-wide AND uniparental)
Retrieved:	8
Selected:	8	plus 2 from cited literature
16033916	Giurgea	2006	Yes	1	Genome-wide patUPD	Neonatal	Yes	Yes	No	Octreotide	Partial pancreatectomy	Satisfactory control after surgery
				2	Genome-wide patUPD	Neonatal	Yes	Yes	No	No	Partial pancreatectomy	Re-pancreatectomy due to recurrence of hypoglycemina after first surgery
18033734	Wilson	2008		1	Genome-wide patUPD	Neonatal	Yes	Yes	Yes	No	No	Weaned off diazoxide at age 16 months
				2	Genome-wide patUPD	Neonatal	Yes	Yes	No	NA	Pancreatectomy 95%	NA
23239666	Inbar-Feigenberg	2013	Yes	1	Genome-wide patUPD	Neonatal	Yes	Yes	No	NA	Pancreatectomy	NA
23188046	Gogiel	2013	Yes	1	Genome-wide patUPD	6 weeks	Yes	NA	NA	NA	No	NA
23804593	Kalish	2013	Yes	1	Genome-wide patUPD	Neonatal	Yes	Yes	Yes?	No	No	Weaned off diazoxide at age 3 months
				2	Genome-wide patUPD	Neonatal	Yes	Yes	Insufficient	NA	Pancreatectomy 95%	NA
				3	Genome-wide patUPD	Neonatal	Yes	Yes	No	NA	No	Died at age 3 months
26219535	Darcy	2015	Yes	1	Genome-wide patUPD	Neonatal	Yes	Yes	No	No	No	NA	Patient also had mosaic trisomy 21
29088522	Reed	2017	No	1	Genome-wide patUPD	Neonatal	Yes	NA	NA	NA	NA	NA
30797057	Christesen	2020	Yes	1	Genome-wide patUPD	First day of life	Yes	Yes	No	Octreotide, glucagon	Subtotal pancreatectomy	NA
31147633	Sheppard	2019	Yes	1	Genome-wide patUPD	Neonatal	Yes	NA	NA	NA	Pancreatectomy 90%	NA
				2	Genome-wide patUPD	Neonatal	Yes	No	NA	No	No	Transient HI; managed by continuous feeds; HI resolved by age 5 months
				3	Genome-wide patUPD	Neonatal	Not confirmed	NA	NA	NA	No	Transient hypoglycemia
34615670	Berland	2021	Yes	1	Combined UPD 7 and 11	Neonatal	Yes	No	NA	No	No	Transient HI; no details on clinical course provided
Cases total:	17
Genome-wide pat UPD	16
Other:	1
Diazoxide:	11/13
Responders:	2/11	9/11 Non-responders
Surgery:	8/12

## Sheet: Sotos
Sotos syndrome
PubMed search: ((congenital hyperinsulinism) OR (neonatal hyperinsulinism) OR (hypoglycemia AND insulin) OR (hyperinsulinemia) OR (hyperinsulinemic)) AND (("Sotos syndrome") OR (NSD1))
Retrieved:	12
Selected:	6
PMID	First author	Year	Full text	Case	Genetics	Onset of hypoglycemia	Hyperinsulinism	Diazoxide	Response	Other medication	Surgery	Course	Comment
22206879	González Casado	2012	No (Spanish)	1	NA	NA	Yes	NA	NA	NA	NA	Persistent HI	Article in Spanish, no abstract, no full text available
23239432	Matsuo	2013	Yes	1	5q35 deletion (NSD1)	First day of life	Yes	No	NA	No	No	Transient HI (6 weeks)
				2	5q35 deletion (NSD1)	First day of life	Yes	Yes	Yes?	No	No	HI lasting > 2 months (last visit)
				3	5q35 deletion (NSD1)	First day of life	Yes	No	NA	No	No	Transient HI (12 days)
				4	5q35 deletion (NSD1)	First day of life	Yes	No	NA	No	No	Transient HI (20 days)	Diazoxide response not explicitly mentioned but patient remained on treatment > 2 months suggesting a positive reponse
				5	5q35 deletion (NSD1)	First day of life	Yes	No	NA	No	No	Transient HI (22 days)
25712828	Nakamura	2015	Yes	1	5q35 deletion (NSD1)	First day of life	Yes	Yes	Yes	No	No	HI well controlled under diazoxide, treatment discontinued at age 3
28102591	Toda	2017	Yes	1	5q35 deletion (NSD1)	First day of life	Yes	No	NA	No	No	Transient HI (30 days)
				2	5q35 deletion (NSD1)	First day of life	Yes	No	NA	No	No	Transient HI (20 days)	May be a duplicate Matsuo et al. 2013, case 4)
				3	5q35 deletion (NSD1)	First day of life	Yes	No	NA	No	No	Transient HI (42 days)	May be a duplicate Matsuo et al. 2013, case 1)
				4	NA	First day of life	Yes	No	NA	No	No	NA
				5	5q35 deletion (NSD1)	First day of life	Yes	No	NA	No	No	Transient HI (12 days)	May be a duplicate Matsuo et al. 2013, case 3)
				6	NSD1 mutation	First day of life	Yes	No	NA	No	No	Transient HI (11 days)
				7	5q35 deletion (NSD1)	First day of life	Yes	Yes	Yes?	No	No	HI lasting >60 days	Diazoxide response not explicitly mentioned but patient remained on treatment > 2 months suggesting a positive reponse. May be a duplicate Matsuo et al. 2013, case 2)
				8	5q35 deletion (NSD1)	First day of life	Yes	No	NA	No	No	Transient HI (21 days)
				9	5q35 deletion (NSD1)	First day of life	Yes	Yes	Yes?	No	No	Transient HI (20 days)	Diazoxide response not explicitly mentioned but patient remained on treatment > 2 months suggesting a positive reponse
30719864	Grand	2019	Yes	1	NSD1, p.R1778*	Shortly after birth	Insulin <2.0 μIU/mL during hypoglycemia	Yes	Yes	No	No	Persistent HI; remained on diazoxide up to 30 months of age (last visit)
				2	NSD1, p.S1679*	5 months	Insulin <2.0 μIU/mL during hypoglycemia	Yes	Yes	No	No	Diazoxide treatment at 5 months of age; lost from follow-up
				3	NSD1, p.Lys1002fs	Shortly after birth	Insulin <2.0 μIU/mL during hypoglycemia	Yes	NA	No	No	Diazoxide discontinued because of fluid overload; last evidence of mild fasting hypoglycemia at 2 months of age
				4	NSD1, p.R2017Q)	At birth	Insulin <2.0 μIU/mL during hypoglycemia	Yes	Yes	No	No	Persistent HI: remained on diazoxide until age 5, then discontinuation without relapse
				5	NSD1, p.S1183*	1 month	Yes	Yes	Yes	No	No	Treated with diazoxide until 4 months of age, relapse after discontinuation manageable by diet
				6	NSD1, p.A1728P	Possibly at birth	Yes	Yes (5 days)	NA	No	No	Persistent HI ongoing at age 4; was managed with nearly continuous enteral feeds via a gastrostomy tube
				7	NSD1, p.R1811*	At birth	Yes	Yes	Yes	No	No	Treated with diazoxide until 5.5 months of age; then lost from follow-up
30879005	Cerbone	2019	Yes	1	NSD1, p.G625*	First day of life	Yes	Yes	Yes	No	No	Remained on diazoxide until 8 months of age, then discontinuation without relapse
From cited literature
Selected:	1
14997421	Baujat	2004	Yes	BA	NSD1 4 bp deletion (frameshift) in exon 23, de novo	Neonatal	Yes	Yes	NA	NA	No	Persistent HI up to last visit at age 5
Cases total:	25	Possible duplicates reported twice by Matsuo et al, 2013 and Toda et al. 2017
NSD1 deletion:	13	Possible duplicates reported twice by Matsuo et al, 2013 and Toda et al. 2017
NSD1 point mutation:	10
No genotype:	2
Diazoxide:	13/24
Responders:	10/10	Remaining 3: no data or very short treatment interval
Surgery:	0

## Sheet: Other overgrowth syndromes
Simpson-Golabi-Behmel syndrome
PubMed search: ((congenital hyperinsulinism) OR (neonatal hyperinsulinism) OR (hypoglycemia AND insulin) OR (hyperinsulinemia) OR (hyperinsulinemic)) AND (("Simpson-Golabi-Behmel syndrome") OR (GPC3))
Retrieved:	24
Selected:	0
PMID	First author	Year	Full text	Case	Genetics	Onset of hypoglycemia	Hyperinsulinism	Diazoxide	Response	Other medication	Surgery	Course	Comment
Weaver syndrome
PubMed search: ((congenital hyperinsulinism) OR (neonatal hyperinsulinism) OR (hypoglycemia AND insulin) OR (hyperinsulinemia) OR (hyperinsulinemic)) AND (("Weaver syndrome") OR (EZH2))
Retrieved:	6
Selected:	0
PMID	First author	Year	Full text	Case	Genetics	Onset of hypoglycemia	Hyperinsulinism	Diazoxide	Response	Other medication	Surgery	Course	Comment
Perlman syndrome
PubMed search: ((congenital hyperinsulinism) OR (neonatal hyperinsulinism) OR (hypoglycemia AND insulin) OR (hyperinsulinemia) OR (hyperinsulinemic)) AND (("Perlman syndrome") OR (DIS3L2))
Retrieved:	1
Selected:	0
PMID	First author	Year	Full text	Case	Genetics	Onset of hypoglycemia	Hyperinsulinism	Diazoxide	Response	Other medication	Surgery	Course	Comment

## Sheet: Kabuki
Kabuki syndrome
PubMed search: ((congenital hyperinsulinism) OR (neonatal hyperinsulinism) OR (hypoglycemia AND insulin) OR (hyperinsulinemia) OR (hyperinsulinemic)) AND ("Kabuki syndrome")
Retrieved:	20
Selected:	14
PMID	First author	Year	Full text	Case	Genetics	Onset of hypoglycemia	Hyperinsulinism	Diazoxide	Response	Other medication	Surgery	Course	Comment
15108197	White	2004	Yes	26	NA	Neonatal	Yes	NA	NA	NA	NA	NA
23239960	Zarate	2012	Yes	1	KMT2D positive (nonsense)	First week of life	Yes	Yes	Yes	No	No	Persistent, on medication until report
24311525	Subbarayan	2014	Yes	1	MLL2 (KMT2D) negative; ABCC8 and KCNJ11 negative	First day of life	Yes	Yes	Yes	Chlorothiazide	No	Persistent CHI; 4 years on medication, then weaned successfully without relapse
				2	MLL2 (KMT2D) positive (frameshift variant), ABCC8 and KCNJ11 negative	First day of life	Yes	Yes	Yes	Chlorothiazide	No	Persistent CHI; still on medication at the time of report
				3	MLL2 (KMT2D) positive (n onsense variant), ABCC8 and KCNJ11 negative	First day of life	Yes (only diagnosed at age 5)	No	NA	No	No	Eugycemia achieved by continuous feeds at night and regular bolus feeds during the day through gastrostomy	Ketones and free fatty acids appropriately increase durinh hypoglycemia (not typical for HH)
25944076	Gohda	2015	Yes	1	KMT2D positive (frameshift)	First day of life	Yes	Yes	Yes, gradual improvement	Glucagon, hydrocortisone	No	Persistent CHI until report (no age provided)
27777708	Gole	2016	Yes	1	KDM6A positive (nonsense)	First week f life	Yes (only diagnosed at age 4)	Yes	Good	No	No	Persistent (per title of the report; no details oo follow-up)
28102591	Toda	2017	Yes	1	KMT2D positive	Day 25	Yes	Yes	Yes	No	No	NA
				2	NA	First day of life	Yes	No	NA	No	No	Transient, 10 days
				3	KMT2D positive	First day of life	Yes	No	NA	No	No	Transient, 9 days
29907798	Yap	2019	Yes	1	KDM6A positive (deletion, mosaic)	First day of life	Yes	Yes	Yes	No	No	Improved/resolved under treatment	Follow-up until 8 months of age
				2	KDM6A positive (deletion)	First day of life	Yes	Yes	Yes	No	No	Improved/resolved under treatment	Follow-up until 18 months of age
				3	KMT2D positive (frameshift)	First day of life	Yes	Yes	Yes	No	No	Improved/resolved under treatment	Follow-up until 13 months of age
				4	KDM6A positive (nonsense)	First day of life	Yes	Yes	Yes	No	No	Improved/resolved under treatment	Follow-up until 14 months of age
				5	KMT2D positive (frameshift)	First week of life	Yes	Yes	Yes	No	No	Transient; improved under treatment, treatment stopped at 3 months of age
				6	KMT2D positive (nonsense)	First week of life	Yes	Yes	Partial	Octreotide	Yes, subtotal pancreatectomy (98%)	Persistent beyond surgery (recurrent episodes of hypoglycemia)	Follow-up until age 3
				7	KMT2D positive (missense, de novo)	First week of life	Yes	Yes	Yes	Solcarb	No	Euglycemia maintained at 9 months of age with Solcarb
				8	KDM6A positive (frameshift)	First day of life	Yes	Yes	Yes	No	Yes, partial pancreatectomy	Persistent with adequate control with diazoxide and partial pancreatectomy
				9	KDM6A positive (nonsense)	First day of life	Yes	Yes	Yes	No	No	Improved/resolved under treatment	Follow-up until 17 months of age
				10	KMT2D positive (frameshift)	7 months (age of detection)	Yes	Yes	Yes	No	No	Improved/resolved under treatment	Follow-up until 7 months of age
				11	KMT2D positive (frameshift)	First day of life	Yes	Yes	Yes	No	No	Persistent; improved under treatment, treatment ongoing at age 3
30238501	Laver	2018	Yes	1	KMT2D positive (frameshift)	At birth	Yes	Yes	Yes	Chlorothiazide	No	Persistent; improved under treatment, treatment until death (pneumonia) before age 1
32525229	Phetthong	2020	Yes	1	KMT2D positive (nonsense)	First day of life	Yes	Yes	Yes	No	No	Improved/resolved under treatment	Duration of treatment not documented
32533869	Hoermann	2020	Yes	1	KDM6A positive (frameshift)	First day of life	Yes	Yes	Yes	No	No	Improved/resolved under treatment	Treatment beyond 32 months of age
				2	KMT2D positive (nonsense)	First day of life	Yes	Yes	Yes	No	No	Improved/resolved under treatment	Treatment beyond age 7
				3	KDM6A positive (nonsense)	First day of life	Yes	Yes	Yes	No	No	Improved/resolved under treatment	Treatment until age 9
				4	KDM6A positive (frameshift)	First day of life	Yes	Yes	Yes	No	No	Improved/resolved under treatment	Treatment beyond age 3
				5	KMT2D positive (splice site)	First day of life	Yes	Yes	Yes	No	No	Improved/resolved under treatment	Treatment beyond age 14
				6	KMT2D positive (nonsense)	First day of life	Yes	Yes	Yes	No	No	Improved/resolved under treatment	Treatment beyond 16 months of age
				7	KDM6A positive (splice site)	First day of life	Yes	Yes	Yes	No	No	Improved/resolved under treatment	Treatment beyond 14 months of age
32830475	Mısırlıgil	2021	Yes	1	KMT2D positive (frameshift)	First week of life	Yes (diagnosed at 9 months of age)	Yes	Yes	No	No	Improved/resolved under treatment
32948218	Piro	2020	Yes	1	KMT2D positive (splice site)	First day of life	Yes	Yes	Yes	No	No	Improved/resolved under treatment
33345357	Kostopoulou	2021	Yes	1	KDM6A positive (splice site)	First day of life	Yes	Yes	Yes	Chlorothiazide	No	Treated until age 5
				2	KMT2D positive (frameshift)	First day of life	Yes	Yes	Yes	Chlorothiazide	No	Treated until age 1.25
				3	KMT2D positive	First day of life	Yes	Yes	Yes	Chlorothiazide	No	Treated until age 4.5
				4	KMT2D positive	First day of life	Yes	Yes	Yes	Chlorothiazide	No	Treated until age 1
				5	KMT2D positive	First day of life	Yes	No	NA	No	No	Transient, spontaneous resolution at 1 month of age
				6	KDM6A positive (splice site)	First day of life	Yes	Yes	Partial	Chlorothiazide	Yes, partial pancreatectomy (50%)	Ongoing treatment at age 14 months
				7	KMT2D positive	4 months	Yes	Yes	Yes	Chlorothiazide	No	Ongoing treatment at age 9 months
				8	No mutation in KMT2D and KDM6A	First week of life	Yes	Yes	No	No	No	Ongoing treatment at age 9.5 years
				9	KDM6A positive (splice site)	First day of life	Yes	Yes	Yes	Chlorothiazide	Yes, subtotal pancreatectomy (90%)	Ongoing treatment at age 2 years
35237736	Salguero	2022	Yes	1	KDM6A positive (missense, de novo)		Yes	Yes	Yes	Chlorothiazide	No	Improved under diazoxide, but withdrwan because of side effects (pulmonray hypertension)
Cases total:	42
KTMD2:	25
KMD6A:	14
No genotype:	3
Diazoxide:	37/40
Responders:	36/37	2 reported with partial response
Surgery:	4/41	2 partial pancreatectomy, 2 subtotal pancreatectomy

## Sheet: Costello
Costello syndrome
PubMed search: ((congenital hyperinsulinism) OR (neonatal hyperinsulinism) OR (hypoglycemia AND insulin) OR (hyperinsulinemia) OR (hyperinsulinemic)) AND ("Costello syndrome")
Retrieved:	5
Selected:	5
PMID	First author	Year	Full text	Case	Genetics	Onset of hypoglycemia	Hyperinsulinism	Diazoxide	Response	Other medication	Surgery	Course	Comment
16278907	Alexander	2005	Yes	1	ABCC8 and KCNJ11 negative	First day of life	Yes	Yes	Good	No	No	Transient (precise duration not documented)
				2	ABCC8 and KCNJ11 negative	First day of life	Yes	Yes	Yes	Chlorothiazide	No	Transient (precise duration not documented)	Autopsy: proliferation of the endocrine component throughout the pancreas
16682842	Barreca	2006	Yes	1	NA	10 years	No (no elevated insulin levels during hypoglycemia)	No	NA	No	No	NA	Asymptomatic fasting hypoglycemia
25668678	Sheffield	2015	No	1	ABCC8 and KCNJ11 negative	From birth	Yes	No	NA	NA	NA	Persistent until death at 3 months of age
26572961	Gripp	2016	Yes		HRAS Q22K, patUPD11p in a focal panceratic lesion	see above	see above	see above	see above	see above	see above	see above	Same case as reported by Sheffield 2015
33224014	Vuralli	2020	Yes	1	HRAS G12A	Shortly after birth	Yes, diagnosed at 13 months of age	Yes	Good	No	No	Hypoglycemia resolved promptly on diazoxide; patient died at 17 months of age due to pneumonia
From cited literature
Selected:	2
16443854	Kerr	2006	Yes	11	HRAS G12E	Shortly after birth	Yes	NA (Required treatment throughout life, but not specified what)	NA	NA	No	Persistent until death at 6 months of age	Hypertrophy and hyperplasia of the Langherhans’ islets of the pancreas (nesidioblastosis-like) at postmortem
33345357	Kostopoulou	2021	Yes	5 (Table 5)	HRAS F156L	Shortly after birth	Yes	Yes	NA	No	Subtotal pancreatectomy (95%) at age 6 months	Resolved after surgery
Cases total:	7
HRAS:	4
No genotype:	3
Diazoxide:	4/6
Responders:	3/3
Surgery:	1/6

## Sheet: Rubinstein-Taybi
Rubinstein-Taybi syndrome
PubMed search: ((congenital hyperinsulinism) OR (neonatal hyperinsulinism) OR (hypoglycemia AND insulin) OR (hyperinsulinemia) OR (hyperinsulinemic)) AND (("Rubinstein-Taybi syndrome") OR (CERBBP) OR (EP300))
Retrieved:	9
Selected:	4
PMID	First author	Year	Full text	Case	Genetics	Onset of hypoglycemia	Hyperinsulinism	Diazoxide	Response	Other medication	Surgery	Course	Comment
2240025	Wyatt	1990	No	1	NA	Neonatal	Yes	Yes (only 14 days)	Yes	No	No	Transient HI
29133209	Costain	2018	No	1	EP300 positive	NA	Yes	Yes	Yes	NA	No	NA
31137009	Welters	2019	Yes	1	EP300 p.(His1255Arg)	1.5 years (diagnosis of HI)	Yes	Yes	No	Nifedipine, octreotide, sirolimus	No	Managed with overnight PEG feeds at 3.9 years of age
				2	CREBBP c.1044delT	First day of life	Yes	Yes	Unclear	Nifedipine	No	Normal feeding, acarbose because of postprandial HH at 7.9 years of age
				3	EP300 p.(Pro1502Leu)	First week of life	Yes	Yes	Yes	No	No	Diazoxide treatment ongoing at 4 years of age
				4	EP300 p.(Phe1595Val)	1.4 years (diagnosis of HI)	Yes	Yes	Yes	No	No	Diazoxide treatment ongoing at 4.8 years of age
33442921	Wild	2021	Yes	1	EP300 p.(Arg1356*)	Neonatal (formal diagnosis only at age 10 months)	Yes	Yes	No	No	No	Managed with frequent feedings every 2 hours
From cited literature
Selected:	1
29506490	Lopez	2018	Yes	#57	EP300 intragenic deletion	NA	"Hypoketotic hypoglycemia"	NA	NA	NA	NA	NA
Cases total:	8
EP300:	6
CREBBP:	1
No genotype:	1
Diazoxide:	7/7
Responders:	4/7
Surgery:	0/7

## Sheet: Coffin-Siris
Coffin-Siris syndrome
PubMed search: ((congenital hyperinsulinism) OR (neonatal hyperinsulinism) OR (hypoglycemia AND insulin) OR (hyperinsulinemia) OR (hyperinsulinemic)) AND (("Coffin-Siris syndrome"))
Retrieved:	2
Selected:	2
PMID	First author	Year	Full text	Case	Genetics	Onset of hypoglycemia	Hyperinsulinism	Diazoxide	Response	Other medication	Surgery	Course	Comment
24569609	Vals	2014	Yes	1	ARID1B positive	No hypoglycemia	Yes (diagnosed at age 13)	No	NA	No	No	NA	Hyperinsulinemian without hypoglycemia in a teenager with obesity
27672547	Sönmez	2016	Yes	1	ARID1B positive	No hypoglycemia	Yes (diagnosed at age 15)	No	NA	No	No	NA	Hyperinsulinemian without hypoglycemia in a teenager with obesity
From cited literature
Selected:	2
8849011	Imaizumi	1995	No	1	NA	4 months	Yes?	NA	NA	NA	NA	NA
33345357	Kostopoulou	2021	Yes	1	NA	NA	Probably yes	NA	NA	NA	NA	NA	Published in a lagre series with diverse diagnoses and very little details on individual cases
Cases total:	4
ARID1B variant:	2
Other CSS genes:	0
No genotype:	2
Diazoxide:	No/NA
Responders:	NA
Surgery:	0

## Sheet: FOXA2
FOXA2 defect
PubMed search: ((congenital hyperinsulinism) OR (neonatal hyperinsulinism) OR (hypoglycemia AND insulin) OR (hyperinsulinemia) OR (hyperinsulinemic)) AND (FOXA2)
Retrieved:	42
Selected:	5
PMID	First author	Year	Full text	Case	Genetics	Onset of hypoglycemia	Hyperinsulinism	Diazoxide	Response	Other medication	Surgery	Course	Comment
28973288	Giri	2017	Yes	1	FOXA2 p.S169P	Shortly after birth	Yes	Yes	Yes	Chlorothiazide, octreotide, hydrocortisone	No	Persistent HI	Additional diagnosis of hypopituitarism
28973288	Vajravelu	2018	Yes	1	FOXA2 p.R257L	First day of life	Yes	Yes	Yes	Hydrocortisone	No	NA	Additional diagnosis of hypopituitarism
30684292	Stekelenburg	2019	Yes	1	FOXA2 p.Asn211Lys	Neonatal	Not confirmed	No	NA	GH	No	Transient neonatal hypoglycemia followed by hyperglycemia
33999151	Kaygusuz	2021	Yes	1	FOXA2 p.Q206*	First day of life	Yes	No	NA	Hydrocortisone, GH	No	Transient HI; followed by impaired glucose tolerance	Additional diagnosis of hypopituitarism
				2	Deletion 20p11.2 (2.5 Mb encompassing FOXA2)	Neonatal	Not confirmed	No	NA	Hormone replacement	No	Transient neonatal hypoglycemia followed by impaired glucose tolerance and diabetes	Additional diagnosis of hypopituitarism
34285455	Sugawara	2021	Yes	1	Deletion 20p11.2 (8.5 Mb encompassing FOXA2)	First day of life	Yes	Yes	Partial	GH	No	Hypoglycemia fully resolved only after initiation of GH treatment	Additional diagnosis of GH deficiency
Cases total:	6
FOXA2 point mutation:	4
20p11.2 deletion:	2
No genotype:	0
Diazoxide:	3/6
Responders:	2/3	One partial response
Surgery:	0

## Sheet: HNF4A
HNF4A: Fanconi renotubular syndrome 4, with maturity-onset diabetes of the young
PubMed search: ((congenital hyperinsulinism) OR (neonatal hyperinsulinism) OR (hypoglycemia AND insulin) OR (hyperinsulinemia) OR (hyperinsulinemic)) AND ((HNF4A) AND (renal))
Retrieved:	14
Selected:	9
PMID	First author	Year	Full text	Case	Genetics	Onset of hypoglycemia	Hyperinsulinism	Diazoxide	Response	Other medication	Surgery	Course	Comment
22802087	Stanescu	2012	Yes	3	HNF4A p.Arg76Trp (CHI-MODY with renal Fanconi syndrome and hepatic dysfunction)	First day of life	Yes	Yes	Yes	No	No	Diazoxide discontinued at age 4
24285859	Hamilton	2014	Yes	1	HNF4A p.Arg76Trp (CHI-MODY with renal Fanconi syndrome and hepatic dysfunction)	Neonatal	Yes?	No	NA	No	No	Transient HI; resolved after 1 week	All six patients are members of one family
				2	HNF4A p.Arg76Trp (CHI-MODY with renal Fanconi syndrome and hepatic dysfunction)	Neonatal	Yes?	No	NA	No	No	Transient HI; resolved after 1 week
				3	HNF4A p.Arg76Trp (CHI-MODY with renal Fanconi syndrome and hepatic dysfunction)	Neonatal	Yes	Yes (2 weeks)	NA	No	No	Transient HI; resolved after 2 weeks
				4	HNF4A p.Arg76Trp (CHI-MODY with renal Fanconi syndrome and hepatic dysfunction)	Neonatal	Yes	No	NA	No	No	Transient HI; diabetes at age 20
				5	HNF4A p.Arg76Trp (CHI-MODY with renal Fanconi syndrome and hepatic dysfunction)	Neonatal	Yes	Yes	NA	No	No	Diazoxide discontinued at age 4; diabetes at age 12
				6	HNF4A p.Arg76Trp (CHI-MODY with renal Fanconi syndrome and hepatic dysfunction)	Neonatal	Yes	Yes	NA	No	No	Diazoxide discontinued at age 6 months
				7	HNF4A p.Arg76Trp (CHI-MODY with renal Fanconi syndrome and hepatic dysfunction)	NA	NA	NA	NA	NA	NA	NA	Case unrelated to index family; no details reported
				8	HNF4A p.Arg76Trp (CHI-MODY with renal Fanconi syndrome and hepatic dysfunction)	NA	NA	NA	NA	NA	NA	NA	Case unrelated to index family; no details reported
				9	HNF4A p.Arg76Trp (CHI-MODY with renal Fanconi syndrome and hepatic dysfunction)	NA	NA	NA	NA	NA	NA	NA	Case unrelated to index family; no details reported
25819479	Numakura	2015	Yes	1	HNF4A p.Arg76Trp (CHI-MODY with renal Fanconi syndrome and hepatic glycogenosis)	First day of life	Yes	Yes	Yes	No	No	NA
				2	HNF4A p.Arg76Trp (CHI-MODY with renal Fanconi syndrome and hepatic glycogenosis)	First day of life	Yes	No	NA	No	No	Transient HI; resolved after 17 days
27245055	Improda	2016	Yes	1	HNF4A p.Arg63Trp (CHI-MODY with renal Fanconi syndrome)	Second day of life	Yes	Yes	Yes	No	No	Continued treament with diazoxide at age 10 months (last visit)	p.Arg63Trp is the same as p.Arg76Trp (different isoforms)
				2	HNF4A p.Arg76Trp (CHI-MODY with renal Fanconi syndrome)	First week of life	Yes	Yes	Yes	No	No	Died at age 7 months (still on diazoxide)
28458902	Clemente	2017	Yes	1	HNF4A p.Arg63Trp (CHI-MODY with renal Fanconi syndrome and hepatic dysfunction)	Neonatal	Yes	Yes	Yes	Hydrocortisone	No	Diazoxide discontinued at age 3 months
28693455	Walsh	2017	Yes	1	HNF4A p.Arg63Trp (CHI-MODY with renal Fanconi syndrome and hepatic dysfunction)	Neonatal	Not confirmed	No	NA	No	No	NA
				2	HNF4A p.Arg63Trp (CHI-MODY with renal Fanconi syndrome and hepatic dysfunction)	Neonatal	Yes	NA	NA	NA	No	NA	Sibling of case 1
30005691	Liu	2018	Yes	1	HNF4A p.Arg63Trp (CHI-MODY with renal Fanconi syndrome and hepatic dysfunctions)	3 months	Yes	No	NA	No	NA	Last episode of hypoglycemina at age 1
33251707	Sheppard	2021	Yes	1	HNF4A p.Arg85Trp (CHI-MODY with renal Fanconi syndrome and hepatic dysfunctions)	Neonatal	Yes	No	NA	No	No	Transient HI; resolved after 4 weeks; diabetes at age 13	p.Arg85Trp is the same as p.Arg76Trp (different isoforms)
				2	HNF4A p.Arg85Trp (CHI-MODY with renal Fanconi syndrome and hepatic dysfunctions)	Shortly after birth	Yes	Yes	Yes	No	No	Continued treament with diazoxide at age 16 months (last visit)	Son of case 1
35280445	Knapke	2022	Yes	1	HNF4A p.Arg76Trp (CHI-MODY with renal Fanconi syndrome and hepatic dysfunction)	Neonatal	Yes	Yes	Yes	No	No	Continued treament with diazoxide at age 2
Cases total:	21	CHI not confirmed in 1
HNF4A R76W:	21
HNF4A other genotypes:	0
No genotype:	0
Diazoxide:	10/17
Responders:	7/7
Surgery:	0

## Sheet: CCHS
Congenital central hypoventilation syndrome (CCHS)
PubMed search: ((congenital hyperinsulinism) OR (neonatal hyperinsulinism) OR (hypoglycemia AND insulin) OR (hyperinsulinemia) OR (hyperinsulinemic)) AND ((hypoventilation) OR (PHOX2B))
Retrieved:	28
Selected:	5
PMID	First author	Year	Full text	Case	Genetics	Onset of hypoglycemia	Hyperinsulinism	Diazoxide	Response	Other medication	Surgery	Course	Comment
11529530	Meissner	2001	Yes	4	NA	Shortly after birth	Yes	Yes	Yes	No	No	NA
18340402	Hennewig	2008	No	1	PHOX2B	First noted at 6 weeks of age	Yes	NA	NA	NA	NA	NA
22103583	Farina	2012	Yes	1	PHOX2B	13 days - 9 months	Yes	Yes	NA	Octreotide	No	Diazoxide replaced by octreotide, octreotide discontinued at 16 months of age
				2	PHOX2B	8 months	Yes	Yes	Yes	Glucagon	No	Weaned off diazoxide at 22 months of age
				3	PHOX2B	15 months	Yes	Yes	Yes	No	No	Still on diazoxide at 10 months of age
23231723	Marics	2013	Yes	1	PHOX2B	14 days	Yes	Yes	Yes	Hydrocortisone	No	Still on diazoxide at 7 months of age	Hypoglycaemia typically manifested 90–120 minutes follwing the last meal
30447143	Musthaffa	2018	No	7 cases	NA	None	Not documented	NA	NA	NA	NA	NA	Patients are reported to have postprandial hyperglycemia followed by asymptomatic hypoglycaemia
From cited literature
Selected:	1
28070480	Hopkins	2016	Yes	1	PHOX2B	First noted at 5 months of age	Not confirmed	Yes	No	No	No	Glycemia controlled by continuous feeds
Cases total:	7	Only 6 with documented HI, 2 noted after neonatal period
PHOX2B mutation:	6
No genotype:	1
Diazoxide:	6/6
Responders:	5/6
Surgery:	0

[truncated: 7 more sheets: CDG, Other rare monogenic syndromes, Channelopathies, Metabolic disorders, Turner, Usher-CHI, Other chromosomal]
